# Supplementary material for: Effect of Water-Soluble Polymers on the Rheology and Microstructure of Polymer-Modified Geopolymer Glass-Ceramics
Source: Materials (Basel). 2024 Jun 11;17(12):2856. doi: 10.3390/ma17122856 (PMC11204717; doi:10.3390/ma17122856)
Supplement: Supplementary file 1 [file materials-17-02856-s001.zip]

Archive with 1 entries (1 files):
- materials-3024306-supplementary.pdf
